# Supplementary material for: Identification of Immunogenic Salmonella enterica Serotype Typhi Antigens Expressed in Chronic Biliary Carriers of S. Typhi in Kathmandu, Nepal
Source: PLoS Negl Trop Dis. 2013 Aug 1;7(8):e2335. doi: 10.1371/journal.pntd.0002335 (PMC3731212; doi:10.1371/journal.pntd.0002335)
Supplement: Table S1 — Proteins identified by IVIAT with higher IgG immunoreactivity in S. Typhi carriers compared to immunoreactivity to empty vector. (XLS) [file pntd.0002335.s001.xls]

## Sheet: Sheet1
STY Locus	Gene	Function
HCM1.137	repE	Replication initiation protein
HCM1.176		Putative uncharacterized protein
HCM1.213c		Putative transposase
HCM1.270		Putative uncharacterized protein
HCM1.99	trhW	plasmid transfer protein
HCM2.0043		hypothetical protein
HCM2.0069c		hypothetical protein
HCM2.0079		hypothetical protein
STY0007	talB	transaldolase B
STY0020		hypothetical protein
STY0342		hypothetical protein
STY0571	allB	putative allantoinase
STY0712	corA	haemolysin-related protein
STY0780	sucB	dihydrolipoamide succinyltransferase component (E2)
STY1060		putative bacteriophage protein
STY1272	purB	adenylosuccinate lyase
STY1364		hypothetical periplasmic protein
STY1367		hypothetical protein
STY1405	ogt	O6-methylguanine-DNA-alkyltransferase
STY1479		possible ATP-binding protein
STY1483		N-hydroxyarylamine O-acetyltransferase
STY1490		putative regulatory protein
STY1549	dcp	dipeptidyl carboxypeptidase II
STY1750		putative amintransferase
STY2155	sirA	invasion response-regulator
STY2248	pduG	PduG protein
STY2386		putative lipoprotein
STY2421	mglC	galactoside transport system permease protein MglC
STY2454	yejE	putative binding-protein-dependent transporter
STY2533		putative membrane protein
STY2657	xapB	xanthosine permease
STY2658	xapA	xanthosine phosphorylase
STY2827	rnc	ribonuclease III
STY2877		putative type I secretion protein, ATP-binding protein
STY3030		possible serine/threonine protein phosphatase
STY3129		N-acetylmuramoyl-L-alanine amidase
STY3192		hypothetical protein
STY3345		hypothetical protein
STY3437		PTS system, sugar phosphotransferase enzyme IIBC component
STY3511	gltD	glutamate synthase (NADPH) small chain
STY3515		conserved hypothetical protein
STY3601	recQ	ATP-dependent DNA helicase
STY3709	purH	phosphoribosylaminoimidazolecarboxamide formyltransferase and IMP cyclohydrolase (bifunctional enzyme)
STY3710	purD	phosphoribosylglycineamide synthetase
STY3878	yihI	conserved hypothetical protein
STY3969	hslT	heat shock protein A
STY3986	ilvB	acetohydroxy acid synthase I, small subunit
STY4025	slsA	conserved hypothetical protein
STY4124		insertion element IS1 protein InsA
STY4130		putative carboxylic acid dehydrogenase
STY4190	yhjJ	putative zinc-protease precursor
STY4436		conserved hypothetical protein
STY4468		lysR family regulatory protein
STY4534		hypothetical protein
STY4704	yjeA	lysyl-tRNA synthetase
STY4741	sgaA	probable sugar phosphotransferase
*HCM identifies genes encoded on the drug resistance plasmid (pHCM1) or cryptic plasmid (pHCM2)
